# Supplementary material for: Diving into the Depths: Uncovering Microplastics in Norwegian Coastal Sediment Cores
Source: Environ Sci Technol. 2024 Sep 11;58(38):17036–47. doi: 10.1021/acs.est.4c04360 (PMC11428159; doi:10.1021/acs.est.4c04360)
Supplement: Supplementary file 2 — es4c04360_si_002.xlsx [file es4c04360_si_002.xlsx]

## Sheet: blank_corrected
ID	polyethylene	polyethylene-chlorinated	polyproplyene	polystyrene	polyamide	polyvinylchloride	cellulose chemical modified	nitrile rubber	polyester	acrylates/polyurethanes/varnish/lacquer	polysulfone	polyetheretherketon	polycaprolactone	ethylene-vinyl-acetate	polyoxymethylene	acrylonitrile-butadiene	rubber type 1	rubber type 3	SUM	sampling station	Sampling Transect	latitude	longitude	sampling depth/depth bottom contact	Layer depth	Sediment amount analysed	Polymer diversity	TOC%	wet density	water content	porosity	dry bulk density	Age	210Pb unsupprted	137Cs
Unit	N/Kg	N/Kg	N/Kg	N/Kg	N/Kg	N/Kg	N/Kg	N/Kg	N/Kg	N/Kg	N/Kg	N/Kg	N/Kg	N/Kg	N/Kg	N/Kg	N/Kg	N/Kg	N/Kg					m	cm	g D.W.	richness		[g/cm^3]	%		[g/cm^3]		Bq/kg	Bq/kg
SED1_0-3	0	84.7458	141.243	0	84.7458	0	0	141.243	225.989	220.339	0	0	0	0	0	0	0	177.966	1076.27	1	Fedje/Shetland box	60.7505	4.00938	320	0-3	35.4	7	1.12	1.1381	78.7867	0.787867	0.350229	2021	343.079	3.56455
SED1_3-4	125.867	77.0614	102.749	462.368	0	0	0	102.749	51.3743	43.6681	0	0	25.6871	0	77.0614	0	0	33.3933	1101.98	1	Fedje/Shetland box	60.7505	4.00938	320	3-4	38.93	10	1	1.23581	76.1863	0.761863	0.473945	2021	329.358	5.76661
SED1_4-5	108.183	138.696	221.914	0	138.696	0	0	305.132	55.4785	0	0	0	0	0	0	0	0	41.6089	1009.71	1	Fedje/Shetland box	60.7505	4.00938	320	4-5	36.05	7	1.13	1.18912	67.8169	0.678169	0.510949	1990.21	115.201	3.5252
SED1_5-6	42.8121	157.729	247.859	0	22.5327	0	0	383.055	0	40.5588	0	0	22.5327	0	0	0	0	11.2663	928.346	1	Fedje/Shetland box	60.7505	4.00938	320	5-6	44.38	8	1.1	1.20813	68.8645	0.688645	0.519481	1960.21	86.8792	2.8351
SED1_6-7	0	111.383	155.937	0	0	0	44.5534	178.213	0	20.049	0	0	0	0	0	0	0	0	510.136	1	Fedje/Shetland box	60.7505	4.00938	320	6-7	44.89	5	1.04	1.2432	69.4614	0.694614	0.548584	1930.81	46.0672	2.45823
SED1_7-8	59.4994	20.517	225.687	0	102.585	0	0	82.0681	61.5511	18.4653	0	0	0	0	0	0	0	0	570.373	1	Fedje/Shetland box	60.7505	4.00938	320	7-8	48.74	7	1.03	1.47048	79.1651	0.791651	0.678827	1901.88	29.4157	1.81016
SED1_8-9	76.7805	0	79.4281	0	0	0	0	238.284	0	23.8284	0	0	0	0	0	0	0	0	418.321	1	Fedje/Shetland box	60.7505	4.00938	320	8-9	37.77	4	1.03	1.28244	67.6174	0.676174	0.606264	1873.34	30.2943	2.37777
SED1_9-10	110.45	113.282	169.924	0	28.3206	0	0	84.9618	0	25.4885	0	0	0	0	0	0	0	14.1603	546.587	1	Fedje/Shetland box	60.7505	4.00938	320	9-10	35.31	7	1	1.3156	68.1097	0.681097	0.634501	1845.13	11.6596	1.26733
SED1_10-11	44.3407	70.0117	70.0117	0	0	0	0	256.709	0	0	0	0	0	0	0	0	0	81.6803	522.754	1	Fedje/Shetland box	60.7505	4.00938	320	10-11	42.85	5	0.985	1.30439	66.0013	0.660013	0.644378	1817.21	10.0213	1.92274
SED24_0-3	134.578	54.93	219.72	0	403.735	0	0	302.115	27.465	0	0	0	0	0	0	0	0	200.494	1343.04	24	Fedje/Shetland box	60.7498	3.41629	312	0-3	36.41	7	0.995	1.329	85.682	0.85682	0.472183	2021	360.87	1.736
SED24_3-4	84.3882	225.035	703.235	28.1294	388.186	0	0	309.423	0	101.266	0	0	196.906	0	0	0	0	0	2036.57	24	Fedje/Shetland box	60.7498	3.41629	312	3-4	35.55	8	1.03	1.66746	95.1393	0.951393	0.716064	2021	362.175	3.96484
SED24_4-5	25.3378	168.919	56.3063	0	2505.63	0	0	281.532	28.1532	0	0	0	0	0	0	0	28.1532	2176.24	5270.27	24	Fedje/Shetland box	60.7498	3.41629	312	4-5	35.52	8	0.944	1.42255	79.3584	0.793584	0.62897	2007.84	281.521	4.18729
SED24_5-6	0	0	113.54	28.3849	0	0	0	56.7698	0	25.5464	0	0	0	0	0	0	56.7698	28.3849	309.395	24	Fedje/Shetland box	60.7498	3.41629	312	5-6	35.23	6	0.898	1.56589	82.6054	0.826054	0.739834	1996.83	138.988	3.29084
SED24_6-7	0	56.0067	112.013	0	84.0101	0	0	140.017	0	0	28.0034	0	56.0067	0	0	0	0	0	476.057	24	Fedje/Shetland box	60.7498	3.41629	312	6-7	35.71	6	0.877	1.58057	80.2559	0.802559	0.778008	1987.29	101.548	3.16243
SED24_7-8	0	0	0	0	560.224	0	0	196.078	0	0	0	0	0	0	0	0	0	126.05	882.353	24	Fedje/Shetland box	60.7498	3.41629	312	7-8	35.7	3	0.879	1.36732	67.7374	0.677374	0.689944	1978.81	77.8322	2.60456
SED24_8-9	28.0741	28.0741	196.519	0	0	0	0	28.0741	0	0	0	0	0	0	0	0	0	14.0371	294.778	24	Fedje/Shetland box	60.7498	3.41629	312	8-9	35.62	5	0.849	1.2541	58.4228	0.584228	0.66987	1971.15	73.2005	4.37477
SED24_9-10	54.0848	28.4657	142.328	0	654.711	0	0	199.26	0	0	0	0	0	0	0	0	0	834.045	1912.89	24	Fedje/Shetland box	60.7498	3.41629	312	9-10	35.13	6	0.852	1.25895	60.0317	0.600317	0.658637	1964.13	34.9056	2.05166
SED24_10-11	0	0	228.376	0	57.0939	0	0	142.735	0	0	0	0	0	0	0	0	0	28.547	456.751	24	Fedje/Shetland box	60.7498	3.41629	312	10-11	35.03	4	0.83	1.4933	71.2616	0.712616	0.780681	1957.65	33.8367	1.83644
SED24_11-12	0	55.9597	111.919	0	0	0	0	139.899	0	0	0	0	0	0	0	0	0	13.9899	321.768	24	Fedje/Shetland box	60.7498	3.41629	312	11-12	35.74	4	0.813	1.43885	67.645	0.67645	0.762404	1951.61	22.0045	0.582055
SED24_12-13	0	28.2486	141.243	0	0	0	0	141.243	0	0	0	0	28.2486	0	0	0	0	14.1243	353.107	24	Fedje/Shetland box	60.7498	3.41629	312	12-13	35.4	5	0.801	1.4116	63.0273	0.630273	0.781328	1945.95	13.9685	0.88871
SED24_13-14	0	28.3206	84.9618	0	50.9771	0	0	84.9618	0	0	0	0	0	0	0	0	0	0	249.221	24	Fedje/Shetland box	60.7498	3.41629	312	13-14	35.31	4	0.794	1.36741	60.316	0.60316	0.76425	1940.61	7.48479	0
SED6_0-3	25.4094	0	112.931	0	220.215	0	0	28.2326	0	25.4094	0	0	0	0	0	0	0	0	412.196	6	Fedje/Shetland box	60.75	1.16609	144.1	0-3	35.42	5	0.521	1.49811	52.5124	0.525124	0.972989		48.7856	0.915516
SED6_3-4	0	0	56.164	28.082	168.492	0	0	196.574	28.082	0	0	0	0	0	0	0	28.082	126.369	631.845	6	Fedje/Shetland box	60.75	1.16609	144.1	3-4	35.61	7	0.444	1.56017	51.7889	0.517889	1.04228		45.9367	1.38112
SED6_4-5	25.3307	0	0	0	0	0	0	422.178	0	25.3307	0	0	0	0	0	0	28.1452	430.622	931.607	6	Fedje/Shetland box	60.75	1.16609	144.1	4-5	35.53	5	0.498	1.68095	54.998	0.54998	1.13097		47.5874	1.47466
SED6_5-6	0	0	27.7316	0	221.852	0	0	83.1947	0	0	0	0	0	0	0	0	0	562.951	895.729	6	Fedje/Shetland box	60.75	1.16609	144.1	5-6	36.06	4	0.5	1.72836	53.6418	0.536418	1.19194		40.2406	0.557385
SED6_6-7	0	0	0	0	0	0	0	0	0	53.5815	0	0	0	0	0	0	0	0	53.5815	6	Fedje/Shetland box	60.75	1.16609	144.1	6-7	35.46	1	0.425	1.72706	51.237	0.51237	1.21468		33.6469	0
SED6_7-8	0	0	140.135	0	22.4215	0	0	0	0	0	0	0	0	0	0	0	0	0	162.556	6	Fedje/Shetland box	60.75	1.16609	144.1	7-8	35.68	2	0.471	1.96635	58.4364	0.584364	1.38199		31.4858	0
SED6_8-9	25.1256	0	55.8347	0	55.8347	0	0	55.8347	0	25.1256	0	0	0	0	0	0	0	0	217.755	6	Fedje/Shetland box	60.75	1.16609	144.1	8-9	35.82	5	0.435	1.77027	51.2285	0.512285	1.25799		23.3303	0.559504
SED6_9-10	0	56.2114	84.317	0	806.633	0	0	196.74	0	0	0	0	0	0	0	0	0	207.982	1351.88	6	Fedje/Shetland box	60.75	1.16609	144.1	9-10	35.58	5	0.405	1.86741	51.8064	0.518064	1.34935		21.5252	0.716037
SED6_10-11	0	0	194.823	0	194.823	0	0	27.8319	0	0	0	0	0	0	0	0	0	0	417.478	6	Fedje/Shetland box	60.75	1.16609	144.1	10-11	35.93	3	0.409	1.6427	46.5145	0.465145	1.17756		25.6655	0.657782
SED6_11-12	0	0	28.1136	0	0	0	0	224.909	0	0	0	0	0	0	0	0	0	0	253.022	6	Fedje/Shetland box	60.75	1.16609	144.1	11-12	35.57	2	0.426	1.56101	45.1264	0.451264	1.10975		21.5087	0.47971
SED6_12-13	0	28.3206	28.3206	0	56.6412	0	0	226.565	0	0	0	0	0	0	0	0	0	50.9771	390.824	6	Fedje/Shetland box	60.75	1.16609	144.1	12-13	35.31	5	0.402	1.94565	54.8726	0.548726	1.39693		17.1247	0.316233
SED6_13-14	0	0	28.3286	0	28.3286	0	0	141.643	0	0	0	0	0	0	0	0	0	42.4929	240.793	6	Fedje/Shetland box	60.75	1.16609	144.1	13-14	35.3	4	0.401	1.47615	40.7858	0.407858	1.06829		19.72	0.75935
SED11_0-3	0	59.3337	118.667	0	109.168	29.6669	29.6669	178.001	59.3337	0	0	0	0	0	0	0	0	0	583.838	11	Bjornoya W box	74.4999	16.6685	196.3	0-3	35.09	7	0.435	1.83903	50.634	0.50634	1.33269		52.5256	0
SED11_3-4	29.6979	593.958	296.979	0	218.536	0	0	475.166	0	29.6979	0	0	0	0	0	0	29.6979	138.966	1812.7	11	Bjornoya W box	74.4999	16.6685	196.3	3-4	35	8	0.404	1.65112	39.5225	0.395225	1.2559		10.1225	0.629986
SED11_4-5	148.649	1010.81	356.757	0	159.331	0	0	951.353	0	89.1893	0	0	0	0	0	0	0	0	2716.09	11	Bjornoya W box	74.4999	16.6685	196.3	4-5	35	6	0.442	1.74336	38.6852	0.386852	1.35651		2.37237	0
SED11_5-6	304.81	609.621	304.81	0	81.9275	0	0	944.912	0	0	0	0	0	0	0	0	0	81.9275	2328.01	11	Bjornoya W box	74.4999	16.6685	196.3	5-6	35.03	6	0.439	1.85861	39.4935	0.394935	1.46367		3.46171	0
SED11_6-7	469.768	2084.6	1350.58	0	127.89	0	0	2994.77	0	0	0	0	0	0	0	58.721	0	88.0816	7174.41	11	Bjornoya W box	74.4999	16.6685	196.3	6-7	35.25	7	0.536	1.97883	42.8312	0.428312	1.55051		6.04074	0
SED11_7-8	816.983	3025.86	2329.92	0	141.745	0	0	3479.74	0	30.2586	0	30.2586	0	0	0	30.2586	0	293.038	10178.1	11	Bjornoya W box	74.4999	16.6685	196.3	7-8	34.91	9	0.69	1.7384	39.7433	0.397433	1.34096		1.42024	0
SED11_8-9	1602.21	3481.73	2988.74	0	73.3822	0	0	4252.02	0	0	0	0	0	0	0	30.8118	0	61.6235	12490.5	11	Bjornoya W box	74.4999	16.6685	196.3	8-9	34.99	7	0.722	2.20552	47.9402	0.479402	1.72612		3.96827	0
SED11_9-10	236.275	1535.79	1122.31	0	138.162	0	0	3160.18	0	29.5344	0	0	0	0	29.5344	0	0	29.5344	6281.31	11	Bjornoya W box	74.4999	16.6685	196.3	9-10	35.05	8	0.793	1.67174	39.3155	0.393155	1.27859		4.41234	0
SED11_10-11	503.613	1184.97	1510.84	0	49.7275	0	0	1392.34	29.6243	29.6243	0	0	0	29.6243	0	0	0	20.1032	4750.47	11	Bjornoya W box	74.4999	16.6685	196.3	10-11	35.01	9	0.726	2.20774	51.7469	0.517469	1.69027		-3.14611	0
SED11_11-12	533.704	1541.81	1719.71	0	109.072	0	0	3024.32	59.3005	29.6502	0	0	0	0	0	0	0	88.9507	7106.53	11	Bjornoya W box	74.4999	16.6685	196.3	11-12	34.98	8	0.802	1.929	43.052	0.43052	1.49848		-4.91453	0
SED11_12-13	415.035	2638.44	2312.34	0	79.4042	0	59.2908	3349.93	20.1134	0	0	0	0	59.2908	0	59.2908	0	0	8993.13	11	Bjornoya W box	74.4999	16.6685	196.3	12-13	34.97	9
SED13_0-3	0	27.9955	83.9866	0	251.96	27.9955	0	1651.74	0	25.196	0	0	0	0	0	0	0	41.9933	2110.86	13	Fugloya Bjornoya box	71.7502	19.7322	268.6	0-3	35.72	7	0.585	1.36527	87.5499	0.875499	0.48977		241.655	8.417
SED13_3-4	0	141.603	28.3206	0	56.6412	25.4885	0	651.374	0	25.4885	0	0	0	0	0	0	0	0	928.915	13	Fugloya Bjornoya box	71.7502	19.7322	268.6	3-4	35.31	6	0.55	1.34227	75.1695	0.751695	0.590572		39.3932	1.077
SED13_4-5	28.082	112.328	168.492	0	56.164	0	0	196.574	0	0	0	0	0	0	0	0	0	0	561.64	13	Fugloya Bjornoya box	71.7502	19.7322	268.6	4-5	35.61	5	0.477	1.32304	66.5161	0.665161	0.657882		7.19878	0.831
SED13_5-6	82.8335	142.816	228.506	0	0	0	0	171.38	0	0	0	0	0	0	0	0	0	14.2816	639.817	13	Fugloya Bjornoya box	71.7502	19.7322	268.6	5-6	35.01	5	0.438	1.52539	75.7721	0.757721	0.767673		1.78773	1.104
SED13_6-7	25.5537	0	85.1789	0	0	0	0	0	0	0	0	0	0	28.393	0	0	0	65.3038	204.429	13	Fugloya Bjornoya box	71.7502	19.7322	268.6	6-7	35.22	4	0.399	1.36127	57.389	0.57389	0.787383		-3.35803	0.493
SED13_7-8	0	0	55.8659	0	0	0	0	27.933	0	0	0	0	27.933	0	0	27.933	0	36.3128	175.978	13	Fugloya Bjornoya box	71.7502	19.7322	268.6	7-8	35.8	5	0.36	1.71945	72.2385	0.722385	0.997067		-4.09211	0.454
SED13_8-9	0	56.5451	56.5451	0	0	0	0	0	0	0	0	0	0	0	0	0	0	0	113.09	13	Fugloya Bjornoya box	71.7502	19.7322	268.6	8-9	35.37	2	0.314	1.6414	62.5687	0.625687	1.01571
SED13_9-10	25.5609	0	198.807	0	56.802	0	0	0	0	0	0	0	0	0	0	0	0	36.9213	318.091	13	Fugloya Bjornoya box	71.7502	19.7322	268.6	9-10	35.21	4	0.299	1.47339	53.1287	0.531287	0.942105
SED13_10-11	109.52	0	308.902	0	28.082	0	0	280.82	0	0	0	0	0	0	0	0	0	0	727.324	13	Fugloya Bjornoya box	71.7502	19.7322	268.6	10-11	35.61	4	0.289	1.69317	58.0857	0.580857	1.11231
SED13_11-12	53.7939	28.3126	0	0	0	0	0	169.875	0	0	0	0	0	0	0	0	0	348.245	600.227	13	Fugloya Bjornoya box	71.7502	19.7322	268.6	11-12	35.32	4	0.245	1.87371	58.9137	0.589137	1.28457
SED13_12-13	0	28.2167	0	0	197.517	0	0	84.6501	0	0	0	0	28.2167	0	0	0	0	14.1084	352.709	13	Fugloya Bjornoya box	71.7502	19.7322	268.6	12-13	35.44	5	0.263	1.80647	56.0042	0.560042	1.24643
SED13_13-14	0	0	0	0	28.5144	0	0	0	0	0	0	0	0	0	0	0	0	28.5144	57.0288	13	Fugloya Bjornoya box	71.7502	19.7322	268.6	13-14	35.07	2	0.253	1.9237	62.9351	0.629351	1.29435
SED13_14-15	0	56.8505	28.4252	0	1870.38	0	0	0	0	25.5827	0	0	0	0	0	0	0	0	1981.24	13	Fugloya Bjornoya box	71.7502	19.7322	268.6	14-15	35.18	4	0.244	1.77629	56.7008	0.567008	1.20928
SED13_15-16	25.0696	0	27.8552	0	473.538	0	0	55.7103	0	0	0	0	0	0	0	0	0	0	582.173	13	Fugloya Bjornoya box	71.7502	19.7322	268.6	15-16	35.9	4	0.251	1.59687	51.5104	0.515104	1.08177
SED13_16-17	0	0	113.282	0	0	0	0	0	0	0	0	28.3206	28.3206	0	0	0	0	0	169.924	13	Fugloya Bjornoya box	71.7502	19.7322	268.6	16-17	35.31	3	0.224	1.56136	46.4525	0.464525	1.09683
SED13_17-18	24.9861	27.7624	222.099	0	111.049	0	0	416.435	0	0	0	0	0	0	0	0	0	41.6435	843.976	13	Fugloya Bjornoya box	71.7502	19.7322	268.6	17-18	36.02	6	0.183	1.82244	46.1367	0.461367	1.36107
SED13_18-19	81.5065	28.1057	112.423	0	0	0	0	0	0	0	0	0	28.1057	0	0	0	0	0	250.141	13	Fugloya Bjornoya box	71.7502	19.7322	268.6	18-19	35.58	4	0.204	1.78424	42.2216	0.422216	1.36202
ID	polyethylene	polyethylene-chlorinated	polyproplyene	polystyrene	polyamide	polyvinylchloride	cellulose chemical modified	nitrile rubber	polyester	acrylates/polyurethanes/varnish/lacquer	polysulfone	polyetheretherketon	polycaprolactone	ethylene-vinyl-acetate	polyoxymethylene	acrylonitrile-butadiene	rubber type 1	rubber type 3	SUM	sampling station	Sampling Transect	latitude	longitude	sampling depth/depth bottom contact	Layer depth (cm)	water amount analysed	Polymer diversity
Unit	N/L	N/L	N/L	N/L	N/L	N/L	N/L	N/L	N/L	N/L	N/L	N/L	N/L	N/L	N/L	N/L	N/L	N/L	N/L					m		L	richness
Overlying Water 1	0	0	0	0	3.33333	0	0	0	0	0	0	0	0	0	0	0	0	0	3.33333	1	Fedje/Shetland box	60.7505	4.00938	320	above sediment	0.2	1
Overlying Water 24	0	0	0	0	5	0	0	0	5	5	0	0	0	0	0	0	0	5	20	24	Fedje/Shetland box	60.7493	3.4141	312	above sediment	0.2	4
Overlying Water 6	0	0	0	0	1.66667	0	0	0	0	0	0	0	0	0	0	0	0	10	11.6667	6	Fedje/Shetland box	60.75	1.16609	144.1	above sediment	0.2	2
Overlying Water 11	0	0	0	0	25	0	0	0	0	0	0	0	0	0	0	0	0	0	25	11	Bjornoya W box	74.4999	16.6685	196.3	above sediment	0.2	1
Overlying Water 13	0	0	0	0	23.3333	0	0	0	0	0	0	0	0	0	0	0	0	0	23.3333	13	Fugloya Bjornoya box	71.7502	19.7322	268.6	above sediment	0.2	1
